# Supplementary material for: Amplification of Signal on Cell Surfaces in Molecular Cascades
Source: Cells. 2023 Dec 18;12(24):2858. doi: 10.3390/cells12242858 (PMC10742280; doi:10.3390/cells12242858)
Supplement: Supplementary file 1 [file cells-12-02858-s001.zip]

Archive with 1 entries (1 files):
- cells-2653233-supplementary.pdf
